# Supplementary material for: Comparison of Bracket Adhesion Failure Rates with Resin-Modified Glass Ionomer Cement Versus Conventional Resin Adhesives: A Systematic Review and Meta-Analysis of Randomized Controlled Trials
Source: Dent J (Basel). 2026 Jun 22;14(6):384. doi: 10.3390/dj14060384 (PMC13297798; doi:10.3390/dj14060384)
Supplement: Supplementary file 1 [file dentistry-14-00384-s001.zip]

Archive with 1 entries (1 files):
- dentistry-4334565-supplementary.pdf
